# Supplementary material for: A stack LSTM structure for decoding continuous force from local field potential signal of primary motor cortex (M1)
Source: BMC Bioinformatics. 2021 Jan 22;22:26. doi: 10.1186/s12859-020-03953-0 (PMC7821526; doi:10.1186/s12859-020-03953-0)
Supplement: Supplementary file 1 — Additional file 1: 7-times seven-fold CV results. We present an extended version of Table 1 and Table 2. For each rat, we performed 7-times seven-fold cross validation. Correlation Coefficient (r) and Coefficient of Determination (\documentclass[12pt]{minimal} \usepackage{amsmath} \usepackage{wasysym} \usepackage{amsfonts} \usepackage{amssymb} \usepackage{amsbsy} \usepackage{mathrsfs} \usepackage{upgreek} \setlength{\oddsidemargin}{-69pt} \begin{document}$$R^{2}$$\end{document}R2) of PLS and LSTM-based network are reported. For all rats, LSTM-based network shows significantly higher (r) and (\documentclass[12pt]{minimal} \usepackage{amsmath} \usepackage{wasysym} \usepackage{amsfonts} \usepackage{amssymb} \usepackage{amsbsy} \usepackage{mathrsfs} \usepackage{upgreek} \setlength{\oddsidemargin}{-69pt} \begin{document}$$R^{2}$$\end{document}R2) values. [file 12859_2020_3953_MOESM1_ESM.xlsx]

## Sheet: Sheet1
		Rat 1				Rat 2				Rat 3
		Correlation		R2		Correlation		R2		Correlation		R2
		PLS	LSTM	PLS	LSTM	PLS	LSTM	PLS	LSTM	PLS	LSTM	PLS	LSTM
Time 1	Fold 1	0.74	0.74	0.5	0.54	0.75	0.77	0.36	0.59	0.48	0.55	0.7	0.76
	Fold 2	0.65	0.71	0.38	0.51	0.76	0.76	0.57	0.57	0.57	0.62	0.76	0.79
	Fold 3	0.63	0.68	0.39	0.44	0.7	0.75	0.49	0.49	0.41	0.48	0.68	0.74
	Fold 4	0.69	0.8	0.43	0.46	0.67	0.64	0.42	0.42	0.53	0.59	0.73	0.77
	Fold 5	0.68	0.82	0.38	0.68	0.57	0.62	0.29	0.34	0.46	0.45	0.69	0.69
	Fold 6	0.79	0.71	0.53	0.45	0.76	0.7	0.54	0.57	0.5	0.62	0.71	0.8
	Fold 7	0.74	0.78	0.48	0.58	0.67	0.72	0.35	0.49	0.5	0.52	0.72	0.74
Time 2	Fold 1	0.698276	0.724765	0.272881	0.517878	0.720276	0.708194	0.518668	0.458082	0.70284	0.763919	0.482964	0.498566
	Fold 2	0.651729	0.779566	0.385893	0.49443	0.681094	0.688022	0.182386	0.460092	0.703721	0.785523	0.493779	0.492209
	Fold 3	0.695729	0.721442	0.461874	0.372058	0.602978	0.688835	0.323737	0.298097	0.709485	0.736452	0.49512	0.405906
	Fold 4	0.841233	0.838201	0.579969	0.692395	0.692529	0.751139	0.453454	0.46333	0.74461	0.718112	0.523389	0.450299
	Fold 5	0.669301	0.722551	0.394998	0.498524	0.70265	0.698977	0.408388	0.470224	0.769243	0.747303	0.532563	0.500499
	Fold 6	0.692981	0.770042	0.462697	0.425273	0.612903	0.744329	0.306507	0.498613	0.762171	0.748164	0.572476	0.495193
	Fold 7	0.642167	0.761679	0.379934	0.508872	0.758261	0.751447	0.510645	0.547133	0.733355	0.826584	0.505802	0.677282
Time 3	Fold 1	0.688722	0.807337	0.440922	0.55552	0.7081	0.772937	0.49178	0.46391	0.709701	0.777972	0.44096	0.586421
	Fold 2	0.61774	0.741976	0.307043	0.487147	0.670846	0.71777	0.411646	0.456522	0.66241	0.742618	0.41928	0.514466
	Fold 3	0.673076	0.756047	0.271251	0.57002	0.686083	0.72576	0.45657	0.475986	0.751972	0.75491	0.553105	0.562895
	Fold 4	0.695031	0.669108	0.458333	0.269355	0.610078	0.697437	0.352783	0.390862	0.683259	0.753364	0.438546	0.525137
	Fold 5	0.70315	0.6833	0.459576	0.445675	0.671854	0.759377	0.401995	0.538607	0.747009	0.756671	0.551996	0.446809
	Fold 6	0.704117	0.788973	0.474914	0.591016	0.748069	0.724883	0.431596	0.52238	0.706936	0.80287	0.432336	0.627556
	Fold 7	0.765136	0.760221	0.447678	0.574352	0.650911	0.725996	0.401196	0.376247	0.709579	0.756157	0.480645	0.449973
Time 4	Fold 1	0.766142	0.795719	0.56424	0.488456	0.715603	0.71422	0.501511	0.435842	0.709383	0.743723	0.482347	0.464601
	Fold 2	0.767802	0.829595	-1.39914	0.515348	0.71789	0.750538	0.445485	0.516805	0.757979	0.79029	0.57125	0.531595
	Fold 3	0.697218	0.608672	0.483467	0.362833	0.741854	0.722676	0.538451	0.432297	0.790878	0.826237	0.617793	0.588436
	Fold 4	0.695531	0.703696	0.483499	0.419697	0.605077	0.709237	0.347099	0.419296	0.732302	0.67743	0.338728	0.457836
	Fold 5	0.777376	0.828399	0.594206	0.634278	0.665759	0.670165	0.433593	0.389874	0.675825	0.72702	0.444199	0.525295
	Fold 6	0.758469	0.802813	0.570244	0.573805	0.802995	0.812223	0.641694	0.477859	0.71983	0.787503	0.510479	0.541728
	Fold 7	0.677266	0.739372	0.446039	0.496074	0.718386	0.664513	0.497618	0.435341	0.714764	0.830749	0.236789	0.620939
Time 5	Fold 1	0.552977	0.687075	0.197459	0.440033	0.695887	0.714866	0.480681	0.490271	0.722171	0.763455	0.233465	0.564248
	Fold 2	0.694199	0.733808	0.474525	0.407297	0.593278	0.685371	0.178551	0.444252	0.752507	0.837353	0.561882	0.538173
	Fold 3	0.575409	0.663702	0.320609	0.376005	0.685425	0.737939	0.466951	0.448752	0.809706	0.791206	0.640545	0.565274
	Fold 4	0.753743	0.824329	0.542796	0.486209	0.656241	0.751142	0.428898	0.481497	0.70764	0.71305	0.497987	0.490326
	Fold 5	0.677444	0.689968	0.449563	0.293304	0.682358	0.719032	0.451306	0.461649	0.614694	0.736965	0.332054	0.518842
	Fold 6	0.627504	0.775249	0.123123	0.569199	0.707305	0.738164	0.484017	0.520096	0.73831	0.80147	0.535647	0.560363
	Fold 7	0.740685	0.788616	0.372653	0.589567	0.718557	0.726519	0.509672	0.503121	0.715707	0.752865	0.500417	0.55542
Time 6	Fold 1	0.635094	0.741871	0.393247	0.472916	0.769961	0.765253	0.407973	0.573898	0.805873	0.743738	0.643292	0.519161
	Fold 2	0.697461	0.806768	-0.060495	0.649436	0.623936	0.69276	0.339998	0.454806	0.707093	0.735617	0.497239	0.511708
	Fold 3	0.627687	0.746815	0.36364	0.425052	0.744133	0.7874	0.536092	0.535582	0.659208	0.752327	0.427419	0.56366
	Fold 4	0.751012	0.729032	0.556469	0.447188	0.649404	0.692288	0.413609	0.439328	0.721229	0.789757	0.482582	0.565359
	Fold 5	0.63571	0.817119	0.0602184	0.666024	0.759725	0.79327	0.502875	0.602359	0.743534	0.77912	0.518327	0.601391
	Fold 6	0.700088	0.756553	0.449519	0.550228	0.542673	0.582597	0.243841	0.31782	0.790643	0.782266	0.618995	0.482566
	Fold 7	0.630063	0.709486	0.395089	0.437526	0.650892	0.732184	0.41854	0.487157	0.707431	0.78351	0.480967	0.606115
Time 7	Fold 1	0.687991	0.720493	0.470308	0.461468	0.647053	0.729148	0.412175	0.37404	0.705708	0.74939	0.443757	0.517066
	Fold 2	0.6739	0.757349	0.435265	0.522131	0.592499	0.672363	0.315115	0.443201	0.765082	0.808488	0.53956	0.650611
	Fold 3	0.752652	0.767347	0.534704	0.557364	0.779306	0.777483	0.462875	0.592532	0.732744	0.766575	0.528446	0.512754
	Fold 4	0.624164	0.773294	0.3662	0.57691	0.620209	0.655896	0.19202	0.407124	0.706721	0.816754	0.444735	0.606605
	Fold 5	0.667739	0.77153	0.400638	0.584255	0.73315	0.699054	0.537318	0.392043	0.772437	0.806763	0.59176	0.636277
	Fold 6	0.590167	0.667841	0.319923	0.397402	0.730078	0.705533	0.509883	0.435401	0.737836	0.788217	0.489196	0.580836
	Fold 7	0.742989	0.693648	0.533874	0.445706	0.644804	0.632861	0.409335	0.392398	0.679188	0.719305	0.453633	0.430585
	Mean	0.690548	0.748885	0.374078	0.500168	0.685532	0.717343	0.424052	0.465198	0.692708	0.736771	0.521968	0.567979
	SE	0.00837951	0.0073899	0.0412716	0.0132887	0.00849537	0.00652349	0.0142898	0.00994518	0.0131437	0.0125835	0.0163856	0.0139413
	Statistics	Z = -4.9539		Z = -3.3871		Z = -4.1026		Z = -2.6822		Z = -5.1079		Z = - 2.8205
		p < 0.0001		p = 0.00035		p < 0.00001		p = 0.00368		p < 0.00001		p = 0.0024
